# Supplementary material for: METTL3-mediated m6A modification of SLC7A11 enhances nasopharyngeal carcinoma radioresistance by inhibiting ferroptosis
Source: Int J Biol Sci. 2025 Feb 10;21(4):1837–51. doi: 10.7150/ijbs.100518 (PMC11844296; doi:10.7150/ijbs.100518)
Supplement: Supplementary file 2 — Supplementary tables. [file ijbsv21p1837s2.xlsx]

## Sheet: Table S1
Supplementary Table S1. Primers used in this study
Gene	Sequence (5’ to 3’)
Real time RT-PCR primers
FABP4-F	ACTGGGCCAGGAATTTGACG
FABP4-R	CTCGTGGAAGTGACGCCTT
ACSL4-F	CATCCCTGGAGCAGATACTCT
ACSL4-R	TCACTTAGGATTTCCCTGGTCC
SLC7A11-F	TCTCCAAAGGAGGTTACCTGC
SLC7A11-R	AGACTCCCCTCAGTAAAGTGAC
GPX4-F	GAGGCAAGACCGAAGTAAACTAC
GPX4-R	CCGAACTGGTTACACGGGAA
ALOX15-F	GGGCAAGGAGACAGAACTCAA
ALOX15-R	CAGCGGTAACAAGGGAACCT
PTGS2-F	CTGGCGCTCAGCCATACAG
PTGS2-R	CGCACTTATACTGGTCAAATCCC
DHODH-F	GTTCTGGGCCATAAATTCCGA
DHODH-R	TCTGGGTCTAGGGTTTCCTTC
KEAP1-F	CTGGAGGATCATACCAAGCAGG
KEAP1-R	GGATACCCTCAATGGACACCAC
NFE2L2-F	TCAGCGACGGAAAGAGTATGA
NFE2L2-R	CCACTGGTTTCTGACTGGATGT
NCOA4-F	GAGGTGTAGTGATGCACGGAG
NCOA4-R	GACGGCTTATGCAACTGTGAA
METTL3-F	TTGTCTCCAACCTTCCGTAGT
METTL3-R	CCAGATCAGAGAGGTGGTGTAG
FSP1-F	GAATCCCAGTGTGTGAGCGA
FSP1-R	GATGCACACCCCTGTGTCAA
GAPDH-F	GGAGCGAGATCCCTCCAAAAT
GAPDH-R	GGCTGTTGTCATACTTCTCATGG

## Sheet: Table S2
Supplementary Table S2. Antibodies used in this study.
Antibody	Company	Catalog no.	Dilution
Western blot
METTL3	Proteintech	15073-1-AP	1:2000
SLC7A11	abcam	ab307601	1:1000
IGF2BP2	Proteintech	11601-1-AP	1:10000
Phospho-Histone H2A.X	Cell Signaling Technology	9718S	1:1000
GPX4	Proteintech	30388-1-AP	1:2000
AKT	Proteintech	10176-2-AP	1:10000
Phospho-AKT	Proteintech	80455-1-RR	1:20000
NFE2L2	Proteintech	16396-1-AP	1:10000
FABP4	Proteintech	67167-1-IG	1:25000
Immunohistochemistry
METTL3	Proteintech	15073-1-AP	1:2000
SLC7A11	abcam	ab307601	1:500
IGF2BP2	Proteintech	11601-1-AP	1:400
Phospho-Histone H2A.X	Cell Signaling Technology	9718S	1:600
Goat anti-rabbit/mouse IgG(H&L) HRP polymer	ZSGB-BIO	PV-6000	-
Immunofluorescence
METTL3	Proteintech	15073-1-AP	1:200
Phospho-Histone H2A.X	Cell Signaling Technology	9718S	1:600
DYKDDDDK tag Monoclonal antibody	Proteintech	66008-4-IG	1:2000
Goat anti-rabbit, Alexa Fluor ®647 IgG secondary antibody	Invitrogen	A32733	1:500
Goat anti-mouse, Alexa Fluor ®594 IgG secondary antibody	ZSGB-BIO	ZF-0513	1:200
RNA immunoprecipitation
METTL3	Proteintech	15073-1-AP
IGF2BP2	Proteintech	11601-1-AP
anti-IgG antibody	Millipore	ab172730

## Sheet: Table S3
Supplementary Table S3. Clinical characteristics of NPC patients with either low or high METTL3 expression.
Characteristics	No. of patients	Expression of METTL3		P value
		Low, n (%)	High, n (%)
Age
≤45	25	14(18.42)	11(14.47)	0.335
>45	51	22(28.95)	29(38.16)
Sex
Female	22	13(17.11)	9(11.84)	0.215
Male	54	23(30.26)	31(40.79)
T stage
T0–T2	25	18(23.68)	7(9.21)	0.003
T3–T4	51	18(23.68)	33(43.42)
N stage
N0	4	0(0.00)	4(5.26)	0.117
N1–N3	72	36(47.37)	36(47.37)
TNM stage
I–II	7	6(7.89)	1(1.32)	0.048
III–IV	69	30(39.47)	39(51.32)
Distant metastasis
No	63	31(40.79)	32(42.11)	0.552
Yes	13	5(6.58)	8(10.53)
Death
No	27	19(25.00)	8(10.53)	0.004
Yes	49	17(22.37)	32(42.11)
